# Supplementary material for: Evidence from internet search data shows information-seeking responses to news of local COVID-19 cases
Source: Proc Natl Acad Sci U S A. 2020 May 4;117(21):11220–2. doi: 10.1073/pnas.2005335117 (PMC7260988; doi:10.1073/pnas.2005335117)
Supplement: Supplementary File [file pnas.2005335117.sd01.xlsx]

## Sheet: Sheet1
Supplemental Table 1
State	FirstCaseDate	Source of Confirmation
Alabama	2020-03-13	https://governor.alabama.gov/newsroom/2020/03/governor-ivey-releases-statement-on-alabamas-first-confirmed-coronavirus-case/
Alaska	2020-03-12	https://www.adn.com/alaska-news/2020/03/13/first-positive-alaska-coronavirus-case-identified/
Arizona	2020-01-26	https://www.usnews.com/news/best-states/articles/2020-03-06/which-states-have-reported-cases-of-the-coronavirus
Arkansas	2020-03-11	https://www.foxnews.com/health/arkansas-sees-first-coronavirus-case
California	2020-01-26	https://www.usnews.com/news/best-states/articles/2020-03-06/which-states-have-reported-cases-of-the-coronavirus 3/8/20
Colorado	2020-03-05	https://www.thedenverchannel.com/news/national/coronavirus/colorado-reports-first-confirmed-case-of-covid-19-in-summit-county
Connecticut	2020-03-08	https://www.foxnews.com/health/coronavirus-first-connecticut-resident-tests-positive
Delaware	2020-03-11	https://www.nbcphiladelphia.com/news/coronavirus/delaware-coronavirus-positive-test/2322213/
District of Columbia	2020-03-07	https://nypost.com/2020/03/07/first-coronavirus-case-confirmed-in-washington-dc/
Florida	2020-03-02	https://www.usnews.com/news/best-states/articles/2020-03-06/which-states-have-reported-cases-of-the-coronavirus 3/8/20
Georgia	2020-03-02	https://www.msn.com/en-us/news/us/georgia-e2-80-99s-first-coronavirus-cases-reported-in-father-15-year-old-son/ar-BB10JQ34
Hawaii	2020-03-06	https://www.hawaiinewsnow.com/2020/03/07/what-you-need-know-about-first-case-coronavirus-hawaii/
Idaho	2020-03-13	https://www.boisestatepublicradio.org/post/breaking-idaho-gov-brad-little-announces-states-first-confirmed-case-coronavirus#stream/0
Illinois	2020-01-24	https://www.usnews.com/news/best-states/articles/2020-03-06/which-states-have-reported-cases-of-the-coronavirus 3/8/20
Indiana	2020-03-06	https://www.usnews.com/news/best-states/articles/2020-03-06/which-states-have-reported-cases-of-the-coronavirus 3/8/20
Iowa	2020-03-08	https://www.iowapublicradio.org/post/iowas-first-three-coronavirus-cases-detected-johnson-county#stream/0
Kansas	2020-03-07	https://www.kcur.org/post/first-case-coronavirus-kansas-confirmed-johnson-county#stream/0
Kentucky	2020-03-06	https://www.usnews.com/news/best-states/articles/2020-03-06/which-states-have-reported-cases-of-the-coronavirus 3/8/20
Louisiana	2020-03-09	https://thehill.com/policy/healthcare/public-global-health/486693-ohio-louisiana-announce-first-cases-of-coronavirus
Maine	2020-03-12	https://nypost.com/2020/03/12/first-coronavirus-case-reported-in-maine/
Maryland	2020-03-05	https://www.usnews.com/news/best-states/articles/2020-03-06/which-states-have-reported-cases-of-the-coronavirus 3/8/20
Massachusetts	2020-02-01	https://www.masslive.com/news/2020/02/first-coronavirus-case-reported-in-massachusetts.html
Michigan	2020-03-10	https://www.wxyz.com/news/coronavirus/first-cases-of-coronavirus-confirmed-in-michigan-one-each-in-oakland-and-wayne-counties
Minnesota	2020-03-06	https://www.usnews.com/news/best-states/articles/2020-03-06/which-states-have-reported-cases-of-the-coronavirus 3/8/20
Mississippi	2020-03-11	https://www.wapt.com/article/coronavirus-case-confirmed-in-mississippi-as-outbreak-spreads/31403382
Missouri	2020-03-08	https://www.washingtonpost.com/nation/2020/03/09/coronavirus-quarantine-school-dance/
Montana	2020-03-13	https://helenair.com/news/state-and-regional/govt-and-politics/montana-announces-first-cases-of-coronavirus/article_a674d19c-ca69-5939-bb72-3c2d470e9ca3.html
Nebraska	2020-03-06	https://journalstar.com/lifestyles/health-med-fit/nebraska-reports-first-confirmed-case-of-coronavirus/article_41b39628-61a7-57ab-ac7f-3ac6ba5f67c4.html
Nevada	2020-03-05	https://www.usnews.com/news/best-states/articles/2020-03-06/which-states-have-reported-cases-of-the-coronavirus 3/8/20
New Hampshire	2020-03-02	https://www.usnews.com/news/best-states/articles/2020-03-06/which-states-have-reported-cases-of-the-coronavirus 3/8/20
New Jersey	2020-03-04	https://www.northjersey.com/story/news/health/2020/03/10/coronavirus-new-jersey-timeline-events-covid-covid-19/4964918002/
New Mexico	2020-03-11	https://thehill.com/policy/healthcare/486917-south-dakota-confirms-first-coronavirus-cases-including-first-death
New York	2020-03-01	https://www.cnbc.com/2020/03/01/first-coronavirus-case-confirmed-in-new-york-city.html
North Carolina	2020-03-03	https://www.usnews.com/news/best-states/articles/2020-03-06/which-states-have-reported-cases-of-the-coronavirus 3/8/20
North Dakota	2020-03-11	https://www.kxnet.com/news/top-stories/new-north-dakota-announces-first-coronavirus-case-updates-from-press-conference/
Ohio	2020-03-09	https://thehill.com/policy/healthcare/public-global-health/486693-ohio-louisiana-announce-first-cases-of-coronavirus
Oklahoma	2020-03-06	https://www.theadanews.com/news/first-coronavirus-case-confirmed-in-oklahoma/article_b23aa404-6000-11ea-be5b-8bf7cd661a64.html
Oregon	2020-02-28	https://www.oregonlive.com/news/2020/02/oregon-braces-for-possible-coronavirus-epidemic.html
Pennsylvania	2020-03-06	https://www.usnews.com/news/best-states/articles/2020-03-06/which-states-have-reported-cases-of-the-coronavirus 3/8/20
Rhode Island	2020-03-01	https://www.usnews.com/news/best-states/articles/2020-03-06/which-states-have-reported-cases-of-the-coronavirus 3/8/20
South Carolina	2020-03-07	https://abcnews4.com/news/local/details-south-carolina-first-2-suspected-coronavirus-patients
South Dakota	2020-03-10	https://thehill.com/policy/healthcare/486917-south-dakota-confirms-first-coronavirus-cases-including-first-death
Tennessee	2020-03-05	https://www.usnews.com/news/best-states/articles/2020-03-06/which-states-have-reported-cases-of-the-coronavirus 3/8/20
Texas	2020-02-13	https://www.foxnews.com/health/texas-confirms-first-positive-coronavirus-case
Utah	2020-03-06	https://www.ktvb.com/article/news/health/coronavirus/officials-first-confirmed-case-of-coronavirus-in-utah/277-1378409e-3728-4089-b234-313785c40762
Vermont	2020-03-07	https://www.necn.com/news/local/vermont-announces-states-first-case-of-coronavirus/2242609/
Virginia	2020-03-07	https://www.cbs19news.com/story/41866455/first-case-of-coronavirus-in-virginia-confirmed and
Washington	2020-01-21	https://www.kiro7.com/news/local/coronavirus-washington-state-timeline-outbreak/IM65JK66N5BYTIAPZ3FUZSKMUE/
West Virginia	2020-03-17	http://wvmetronews.com/2020/03/11/no-confirmed-w-va-coronavirus-cases-but-officials-advise-caution-corrections-closed-to-visitors/,
Wisconsin	2020-02-05	https://wkow.com/2020/02/05/first-case-of-coronavirus-in-wisconsin-confirmed/
Wyoming	2020-03-11	https://www.wyomingnewsnow.tv/content/news/Wyomings-first-Coronavirus-Disease-2019-case-reported-568723751.html
Note: Sources were also cross confirmed with the CDC reporting of first cases where there was ambiguity
